# Supplementary material for: Epidemiology of Listeria monocytogenes prevalence in foods, animals and human origin from Iran: a systematic review and meta-analysis
Source: BMC Public Health. 2018 Aug 23;18:1057. doi: 10.1186/s12889-018-5966-8 (PMC6108140; doi:10.1186/s12889-018-5966-8)
Supplement: Supplementary file 3 — Figure S2. Sensitivity plot of studies included in the systematic review and meta-analysis related to (a) Human, (b) Animal, and (c) Food. (ZIP 248 kb) [file 12889_2018_5966_MOESM3_ESM.zip]

Archive with 3 entries (3 files):
- Figure  2 (a)S1R4.jpg
- Figure 2 (b) S1.jpgR4.png
- Figure 2 (c) S1R4.jpg
